# Supplementary material for: Bibliometric analysis of the association between drinking water pollution and bladder cancer
Source: Front Oncol. 2023 Jun 29;13:1170700. doi: 10.3389/fonc.2023.1170700 (PMC10346845; doi:10.3389/fonc.2023.1170700)
Supplement: Supplementary file 1 [file Table_1.xlsx]

## Sheet: Scopus-687-Analyze-Affiliation 
	Supplementary Table 1 The top 10 institution distribution of publications related to bladder cancer and drinking water
	Sort	Institution	Country	No. of Publications
	1	National Cancer Institute NCI	United States	45
	2	University of California, Berkeley	United States	36
	3	United States Environmental Protection Agency	United States	36
	4	Nagoya City University Medical School	Japan	26
	5	National Institutes of Health NIH	United States	23
	5	Instituto de Salud Global de Barcelona	Spain	23
	7	Institut Municipal d'Investigacio Medica	Spain	21
	7	University of Alberta	Canada	21
	9	Centro de Investigación Biomédica en Red de Epidemiología y Salud Pública	Spain	20
	10	Geisel School of Medicine at Dartmouth	United States	19
