# Supplementary material for: Bibliometric analysis of the association between drinking water pollution and bladder cancer
Source: Front Oncol. 2023 Jun 29;13:1170700. doi: 10.3389/fonc.2023.1170700 (PMC10346845; doi:10.3389/fonc.2023.1170700)
Supplement: Supplementary file 2 [file Table_2.xlsx]

## Sheet: Scopus-687-Analyze-FundingSpons
	Supplementary Table 2 The top 10 Funding Sponsor distribution of publications related to bladder cancer and drinking water
	Sort	Funding Sponsor	Country	No. of Publications
	1	National Institute of Environmental Health Sciences	United States	81
	2	National Cancer Institute	United States	77
	3	National Institutes of Health	United States	43
	4	U.S. Environmental Protection Agency	United States	24
	5	National Natural Science Foundation of China	China	11
	6	National Science Council	China	9
	7	Natural Sciences and Engineering Research Council of Canada	Canada	9
	8	Division of Cancer Epidemiology and Genetics, National Cancer Institute	United States	7
	9	Electric Power Research Institute	United States	7
	10	European Commission	European	7
